# Supplementary material for: Leonurine Attenuates Obesity-Related Vascular Dysfunction and Inflammation
Source: Antioxidants (Basel). 2022 Jul 8;11(7):1338. doi: 10.3390/antiox11071338 (PMC9311755; doi:10.3390/antiox11071338)
Supplement: Supplementary file 1 [file antioxidants-11-01338-s001.zip]

Archive with 1 entries (1 files):
- antioxidants-1770039-supplementary.pdf
